# Supplementary material for: Identification of receptor-like proteins induced by Sclerotinia sclerotiorum in Brassica napus
Source: Front Plant Sci. 2022 Aug 16;13:944763. doi: 10.3389/fpls.2022.944763 (PMC9429810; doi:10.3389/fpls.2022.944763)
Supplement: Supplementary Table 1 — RLP gene information in B. napus, B. rapa and B. oleracea. [file Table_1.XLSX]

## Sheet: BnRLPs information
Supplementary Table 1. RLP gene information in B. napus, B. rapa and B. oleracea
Number	Gene	Length(aa)	Exon	LRR	TM	SP	Motif												Cis-Acting Elements in promoter
							1	2	3	4	5	6	7	8	9	10	Total		MeJA responsive	Gibberellin responsive	Abscisic acid responsive	Drought inducibility	Auxin responsive	Low temperature responsive	Salicylic acid responsive	Wound responsive	Defense and stress responsive
1	BnaA01g04400D	378	7	0	YYYYYY	N	1	1	0	0	1	0	0	1	0	0	0		1	2	1	1	2	1	4	2	0
2	BnaA01g09570D	431	1	5	Y	Y	1	1	1	0	0	1	0	0	0	0	4		0	0	0	1	0	0	0	1	0
3	BnaA01g19180D	734	3	7	Y	Y	3	2	1	1	1	0	1	1	2	1	13		1	0	1	0	0	1	2	0	0
4	BnaA01g19190D	691	5	5	Y	Y	2	1	1	1	1	1	2	1	2	1	13		0	0	0	0	0	0	4	1	0
5	BnaA01g19200D	685	5	5	Y	Y	2	1	1	1	1	2	2	1	2	1	14		3	1	0	1	2	3	2	1	0
6	BnaA01g31030D	885	2	10	Y	Y	3	4	1	1	1	1	1	1	5	1	19		4	3	2	1	1	2	4	0	0
7	BnaA01g31040D	988	6	9	N	N	3	2	1	1	1	0	2	1	4	1	16		2	2	0	2	2	0	6	1	0
8	BnaA01g31050D	844	5	8	Y	Y	3	2	1	1	1	3	2	1	3	1	18		0	1	0	2	0	1	2	2	0
9	BnaA01g31190D	506	7	8	Y	Y	2	2	1	0	0	1	2	0	2	0	10		0	1	0	0	1	0	2	2	0
10	BnaA01g31210D	742	5	11	N	N	3	1	1	0	1	3	3	1	4	1	18		1	1	0	1	2	1	10	0	0
11	BnaA01g31220D	633	3	7	Y	Y	2	2	1	1	1	1	0	1	3	1	13		5	2	1	0	1	3	4	0	0
12	BnaA01g31240D	806	5	12	Y	N	4	3	1	1	1	3	0	1	2	1	17		1	0	1	0	0	1	2	1	1
13	BnaA01g31260D	444	4	6	Y	Y	2	0	1	0	0	1	2	0	1	0	7		1	2	0	2	0	0	4	1	0
14	BnaA01g31270D	583	7	8	N	Y	3	2	0	1	0	2	1	1	2	0	12		3	1	0	0	1	1	4	0	0
15	BnaA02g08980D	415	1	4	N	Y	2	1	0	0	0	1	1	0	2	0	7		2	1	1	0	2	0	2	2	1
16	BnaA02g12070D	715	1	11	Y	Y	5	4	0	0	0	4	0	1	1	0	15		0	0	0	0	0	0	0	1	0
17	BnaA02g15460D	758	3	10	N	Y	5	1	2	0	1	3	1	0	1	1	15		0	0	0	0	0	2	8	0	0
18	BnaA02g16750D	832	9	9	N	Y	5	0	0	0	7	1	0	1	5	0	19		0	2	0	0	1	17	0	0	0
19	BnaA02g16770D	892	8	10	Y	Y	2	3	1	0	0	3	1	1	3	0	14		0	1	1	2	1	1	4	1	0
20	BnaA02g16790D	463	3	3	Y	N	1	2	0	0	0	3	1	1	1	0	9		2	2	0	3	0	0	2	1	0
21	BnaA02g16800D	350	6	5	N	N	2	0	0	0	3	0	0	1	1	1	8		3	0	2	0	1	0	0	1	0
22	BnaA02g30080D	785	5	12	Y	Y	2	4	1	1	2	1	1	1	3	1	17		1	2	0	1	2	2	2	0	0
23	BnaA02g30090D	693	5	8	Y	Y	2	3	1	1	1	2	1	1	1	0	13		3	1	0	0	2	1	2	1	0
24	BnaA03g15000D	204	2	2	Y	N	0	1	0	1	0	0	0	1	1	0	4		4	1	0	1	3	0	4	0	0
25	BnaA03g15010D	282	5	6	N	Y	2	1	0	0	0	0	0	0	1	1	5		5	0	0	0	0	0	4	0	0
26	BnaA03g16050D	988	6	14	N	Y	8	5	0	0	2	1	0	1	4	0	21		3	1	0	4	2	2	20	0	0
27	BnaA03g23420D	695	4	11	Y	Y	3	2	1	1	1	2	1	2	2	1	16		2	3	1	1	0	0	6	2	1
28	BnaA03g28440D	793	3	14	N	Y	6	2	0	1	0	1	2	1	3	0	16		2	0	4	0	1	1	4	0	0
29	BnaA03g31540D	536	4	9	Y	Y	3	1	0	1	0	1	2	1	1	0	10		1	0	0	1	0	2	2	2	0
30	BnaA03g37220D	201	1	0	Y	Y	1	0	0	0	0	1	0	1	0	0	3		2	0	1	4	0	0	4	1	0
31	BnaA03g38680D	678	2	8	N	Y	2	2	1	1	1	2	1	1	1	1	13		0	2	2	1	2	1	0	1	0
32	BnaA03g38780D	163	1	2	N	Y	0	1	0	0	1	0	0	1	0	1	4		2	1	0	0	0	1	6	1	0
33	BnaA03g38790D	643	1	7	Y	N	4	2	2	1	1	0	1	1	2	1	15		0	1	1	0	2	0	0	1	0
34	BnaA03g56320D	1185	4	10	N	N	2	3	3	1	1	3	2	1	8	1	25		0	0	0	0	0	2	2	0	0
35	BnaA04g06520D	617	3	7	Y	N	2	3	1	1	1	3	0	1	2	1	15		5	1	1	0	0	2	8	1	0
36	BnaA04g06540D	102	1	0	Y	N	0	0	1	1	0	0	0	0	0	0	2		5	0	0	0	3	1	2	0	0
37	BnaA04g06550D	384	5	3	N	Y	2	1	0	0	1	0	0	1	2	1	8		1	1	2	0	1	0	0	0	1
38	BnaA04g06580D	714	4	6	N	Y	3	2	1	1	1	1	1	1	2	1	14		2	0	0	2	0	0	8	1	0
39	BnaA04g14690D	839	11	9	Y	Y	2	3	0	0	0	2	2	1	5	0	15		1	0	0	0	1	0	0	1	0
40	BnaA04g14880D	724	10	11	Y	N	4	3	0	0	0	1	1	1	6	0	16		2	0	0	1	1	0	0	0	0
41	BnaA04g15190D	814	4	9	Y	Y	2	3	1	1	1	1	2	1	4	1	17		3	0	0	1	0	3	4	2	0
42	BnaA04g16400D	524	5	3	YY	N	0	0	0	1	1	4	2	1	1	1	11		3	0	0	0	0	0	0	1	1
43	BnaA04g18480D	313	4	3	N	N	2	2	0	0	3	0	0	0	1	0	8		2	1	0	2	2	0	6	2	0
44	BnaA04g18490D	386	4	5	N	Y	2	2	0	0	0	0	0	0	2	1	7		2	1	0	0	2	0	2	1	0
45	BnaA04g18520D	518	3	7	N	N	2	1	1	1	1	0	0	1	4	1	12		7	2	0	0	1	1	4	1	0
46	BnaA04g18870D	744	5	10	N	Y	4	1	1	1	1	1	2	1	2	1	15		3	2	0	0	1	1	6	0	0
47	BnaA04g18920D	646	3	11	Y	Y	2	2	1	1	1	1	2	1	0	1	12		3	2	1	0	0	1	2	1	0
48	BnaA04g18930D	733	2	13	Y	Y	2	2	1	1	1	3	2	1	2	1	16		2	0	1	0	1	1	4	0	0
49	BnaA04g18950D	658	6	8	N	Y	3	2	0	1	0	0	3	1	2	0	12		3	4	0	1	0	0	4	1	0
50	BnaA04g18970D	697	6	10	N	Y	2	1	1	1	0	2	5	1	1	0	14		6	2	0	0	0	1	8	0	0
51	BnaA04g19350D	737	2	7	Y	Y	1	2	1	1	1	3	2	1	2	1	15		2	1	0	0	2	0	4	0	0
52	BnaA04g20170D	774	5	8	N	Y	3	1	1	1	0	0	4	1	5	0	16		9	1	2	0	0	0	6	0	0
53	BnaA04g28950D	773	4	8	N	Y	3	1	1	1	2	2	1	1	5	1	18		4	1	1	1	0	0	0	1	0
54	BnaA05g03030D	429	2	4	N	Y	2	1	1	0	0	0	0	0	0	0	4		5	0	0	0	0	0	0	1	0
55	BnaA05g08950D	541	6	7	N	Y	4	3	0	0	1	0	1	1	1	0	11		2	1	0	1	0	0	6	0	0
56	BnaA05g09460D	596	4	7	N	Y	1	2	1	1	1	1	2	1	3	0	13		1	1	1	0	1	0	8	0	0
57	BnaA05g10310D	764	5	10	N	Y	5	1	0	0	3	1	2	0	4	1	17		2	0	0	0	0	0	4	0	0
58	BnaA05g10510D	738	6	8	N	N	1	1	1	1	1	2	3	1	3	1	15		1	0	0	0	1	1	2	0	0
59	BnaA05g10540D	1135	7	15	N	N	1	3	1	2	0	5	5	1	7	0	25		1	0	0	0	2	1	6	1	1
60	BnaA05g10550D	145	2	0	N	N	0	0	1	1	1	0	0	0	0	0	3		3	0	0	1	2	0	4	1	0
61	BnaA05g10560D	229	3	0	N	N	0	0	0	0	0	0	0	0	2	1	3		1	0	0	0	0	0	4	0	0
62	BnaA05g10570D	693	3	9	Y	N	2	2	2	1	0	2	1	1	2	0	13		3	2	0	2	0	1	4	3	0
63	BnaA05g10630D	770	8	10	YY	Y	4	1	1	1	1	0	2	1	3	1	15		4	1	0	0	0	0	6	0	0
64	BnaA05g17360D	614	4	6	N	Y	3	3	0	0	1	0	0	1	4	1	13		2	3	0	0	1	0	4	1	0
65	BnaA05g17370D	132	2	2	N	N	1	0	0	0	0	1	0	0	0	0	0		2	3	0	1	3	0	4	0	0
66	BnaA06g12200D	838	16	6	N	N	4	0	0	0	2	0	0	2	4	2	14		0	0	0	0	0	0	2	1	0
67	BnaA06g12210D	237	2	9	N	N	1	2	0	0	0	0	1	0	1	0	5		1	0	0	2	0	1	4	1	0
68	BnaA06g12220D	763	3	7	Y	Y	3	2	1	1	1	2	1	1	4	2	18		0	1	1	1	1	0	2	1	0
69	BnaA06g12250D	591	5	8	Y	N	2	3	1	1	0	3	1	1	2	0	14		2	0	0	2	1	1	4	1	0
70	BnaA06g12780D	1353	18	16	N	N	2	7	1	0	0	4	3	1	4	0	22		2	0	3	0	2	4	0	0	0
71	BnaA06g27980D	349	1	5	Y	Y	1	1	1	0	0	0	1	0	1	0	5		0	2	1	0	0	0	0	1	0
72	BnaA06g38460D	740	6	8	Y	Y	3	2	1	1	1	0	1	1	4	1	15		2	0	0	0	0	1	2	1	1
73	BnaA07g02930D	286	4	2	N	Y	0	3	0	0	1	0	0	1	1	1	7		1	0	1	0	1	1	2	0	0
74	BnaA07g02940D	388	5	4	N	N	0	1	2	1	0	0	2	0	1	0	7		5	0	2	1	1	1	2	0	0
75	BnaA07g03470D	643	2	8	Y	N	4	2	0	1	0	1	2	1	1	1	13		0	0	0	0	0	0	0	0	0
76	BnaA07g03950D	744	2	10	Y	Y	4	3	1	1	1	1	1	1	1	1	15		5	0	2	1	1	0	2	0	0
77	BnaA07g16040D	605	7	9	Y	Y	1	3	0	0	0	0	1	1	3	0	9		1	0	0	0	0	1	4	3	0
78	BnaA07g22370D	487	9	6	N	N	4	0	0	0	4	1	0	0	3	0	12		1	2	1	2	1	0	4	0	0
79	BnaA07g22380D	173	2	3	Y	N	1	1	0	0	0	0	0	0	0	0	2		0	0	0	0	3	1	6	0	0
80	BnaA07g22390D	741	6	8	Y	N	1	4	0	0	1	5	0	1	2	0	14		0	0	0	1	3	0	3	0	0
81	BnaA07g23520D	757	2	11	Y	Y	3	5	0	1	1	0	0	1	2	1	14		2	4	0	2	0	1	6	1	0
82	BnaA07g23530D	748	3	12	YY	N	3	3	1	1	1	0	1	1	2	1	14		1	2	0	1	0	0	6	0	0
83	BnaA07g29310D	1319	9	17	Y	N	6	5	2	1	2	4	3	2	2	2	29		0	0	1	1	1	1	6	1	0
84	BnaA07g31330D	830	7	10	Y	Y	4	3	0	0	0	2	1	1	5	0	16		0	1	0	2	3	0	2	1	0
85	BnaA07g31340D	814	10	14	N	N	3	4	0	0	0	4	1	1	3	0	16		1	0	0	2	0	1	2	1	0
86	BnaA07g38270D	498	1	4	Y	Y	2	1	0	0	0	1	0	0	2	1	7		0	0	2	0	0	2	4	0	0
87	BnaA07g38650D	800	3	11	Y	Y	4	2	1	1	1	0	1	2	3	1	16		3	0	0	0	1	3	8	0	0
88	BnaA08g02250D	667	1	7	Y	N	4	2	1	1	1	0	0	1	3	1	14		1	0	0	2	0	0	0	1	0
89	BnaA08g08910D	453	9	9	N	N	1	3	1	1	0	1	2	1	0	0	10		1	0	0	2	0	0	6	0	0
90	BnaA08g08920D	578	6	9	Y	Y	2	1	1	1	1	0	1	1	1	2	11		1	1	0	0	0	0	4	1	0
91	BnaA08g09000D	284	2	2	Y	N	1	0	0	0	0	0	0	1	2	1	5		3	0	0	0	0	0	6	0	0
92	BnaA08g09010D	187	1	4	Y	Y	1	1	1	1	0	0	0	0	0	0	4		2	0	1	3	1	0	6	0	0
93	BnaA08g19110D	322	2	2	Y	N	2	1	0	0	0	1	0	1	1	0	6		3	0	1	1	2	1	0	0	0
94	BnaA08g23230D	683	1	10	Y	Y	2	4	0	0	0	1	2	1	3	0	13		0	2	2	1	1	0	2	0	0
95	BnaA08g28160D	784	1	6	N	Y	3	1	1	1	1	1	3	1	5	1	18		6	0	1	3	1	0	4	0	0
96	BnaA09g07230D	244	2	0	Y	N	1	1	0	0	0	0	0	0	0	0	0		2	0	0	1	0	1	6	0	0
97	BnaA09g09270D	989	1	8	Y	Y	5	2	1	1	1	2	3	1	3	1	20		1	1	1	0	0	1	0	2	0
98	BnaA09g15280D	278	3	4	N	Y	2	0	0	0	1	0	0	1	0	1	5		6	1	1	0	2	0	2	1	0
99	BnaA09g27340D	629	9	3	Y	Y	1	1	0	1	0	0	0	1	0	0	4		4	1	0	0	0	2	2	0	0
100	BnaA09g28710D	629	9	0	Y	Y	1	1	0	0	1	0	0	1	0	0	4		8	1	0	2	0	1	4	2	0
101	BnaA09g28810D	113	2	2	N	N	1	1	0	0	0	0	0	0	0	0	0		0	1	0	0	0	3	4	1	0
102	BnaA09g28820D	797	1	10	N	Y	1	3	1	1	1	1	3	1	4	1	17		1	1	0	0	0	1	8	1	1
103	BnaA09g35430D	609	4	8	Y	N	4	1	1	1	1	2	0	1	3	1	15		1	0	0	4	0	1	0	1	0
104	BnaA09g37810D	744	4	11	Y	N	3	2	2	1	1	1	1	1	3	1	16		0	0	0	1	0	0	0	0	0
105	BnaA09g49480D	694	9	9	Y	Y	2	2	0	0	2	2	1	1	1	0	11		4	0	0	2	2	0	2	0	0
106	BnaA09g49490D	608	8	6	YY	N	1	2	2	0	0	1	3	1	1	0	11		2	0	0	0	0	0	6	1	0
107	BnaA09g49500D	162	3	2	N	N	1	0	0	0	1	0	0	1	0	0	3		4	1	1	0	2	0	4	0	0
108	BnaA09g49510D	834	15	13	N	N	5	3	1	0	0	1	3	0	1	0	14		4	2	0	4	1	2	10	0	0
109	BnaA09g50460D	515	6	6	YY	N	0	0	1	1	1	1	1	1	2	2	10		3	1	1	1	1	2	2	1	0
110	BnaA09g50470D	568	4	7	YY	N	3	1	1	1	0	0	3	1	2	0	12		3	2	1	2	1	0	6	1	0
111	BnaA10g20720D	634	1	8	YY	N	3	2	1	1	1	0	1	1	2	1	13		2	1	1	1	2	1	4	2	0
112	BnaAnng02370D	776	3	9	YY	N	5	1	1	1	1	0	1	1	4	1	16		4	2	0	0	1	0	6	0	0
113	BnaAnng02580D	807	8	6	N	N	4	1	1	1	1	0	0	1	2	1	12		4	3	0	1	1	2	6	2	0
114	BnaAnng02590D	182	2	1	Y	N	1	0	0	0	0	0	0	1	1	0	3		5	3	0	2	2	2	8	0	0
115	BnaAnng08860D	758	6	6	Y	Y	2	1	1	0	0	1	1	0	4	0	10		1	0	0	0	1	5	4	0	0
116	BnaAnng12430D	1184	10	18	Y	N	5	4	1	0	0	4	1	1	7	0	23		2	0	0	1	0	0	0	0	0
117	BnaAnng16130D	465	5	7	Y	Y	1	1	1	1	0	1	2	1	1	0	9		3	0	0	2	0	1	0	1	0
118	BnaAnng28030D	708	7	8	Y	N	2	3	1	0	0	3	2	1	3	0	15		7	1	0	0	1	0	0	0	0
119	BnaAnng28770D	822	4	9	N	N	2	2	1	1	0	0	3	1	6	0	16		2	0	0	0	0	0	0	1	0
120	BnaAnng28930D	433	4	7	N	N	3	0	0	0	3	0	0	0	6	0	12		2	1	1	3	4	1	6	1	0
121	BnaAnng40700D	360	4	2	Y	N	1	1	1	1	0	0	0	1	1	1	7		1	0	0	1	0	3	0	1	0
122	BnaC01g11190D	432	1	5	Y	Y	1	1	1	0	0	1	0	0	0	0	4		1	1	0	1	1	0	4	3	0
123	BnaC01g21040D	142	3	1	N	N	1	1	0	0	0	0	0	0	0	0	2		1	1	0	0	1	0	2	0	0
124	BnaC01g23050D	461	2	3	Y	N	2	1	1	1	1	1	1	1	1	0	10		3	1	0	1	1	0	10	0	0
125	BnaC01g23060D	840	2	7	Y	Y	3	2	1	1	1	1	1	1	4	1	16		0	0	1	0	0	1	2	0	0
126	BnaC01g23080D	374	4	1	N	N	2	2	0	0	2	0	1	0	1	0	8		4	1	1	0	0	3	2	0	0
127	BnaC01g23090D	734	7	7	Y	Y	2	2	1	1	1	1	1	1	4	1	15		2	0	1	2	0	0	2	0	0
128	BnaC01g27760D	678	7	8	N	Y	3	1	0	0	2	0	0	1	10	0	17		1	1	0	0	1	4	6	1	0
129	BnaC01g27780D	142	1	0	N	N	1	0	0	0	1	0	0	0	0	0	0		3	2	1	0	0	2	4	1	0
130	BnaC02g09350D	347	3	7	Y	N	0	1	1	1	1	1	0	1	2	1	9		4	2	1	0	2	0	4	0	0
131	BnaC02g09360D	131	3	0	N	Y	0	0	0	0	2	0	0	0	0	1	3		5	1	2	3	0	0	0	1	0
132	BnaC02g12950D	414	1	4	N	Y	2	1	0	0	0	1	1	0	2	0	7		1	2	1	0	2	0	4	1	0
133	BnaC02g20700D	811	1	8	Y	Y	5	3	1	1	1	2	1	1	0	1	16		0	0	0	0	0	0	6	0	0
134	BnaC02g22720D	222	2	0	N	N	1	1	0	0	1	1	0	0	2	0	6		0	0	0	0	0	1	2	0	0
135	BnaC02g22730D	1032	21	8	Y	N	2	4	0	0	0	5	0	1	3	0	15		0	2	0	0	0	4	2	1	0
136	BnaC02g22740D	1184	9	10	Y	N	2	4	0	0	0	2	3	1	5	0	17		2	1	1	0	1	0	6	1	0
137	BnaC02g22760D	707	12	10	N	Y	2	3	1	0	0	3	1	1	1	0	12		1	2	0	1	3	0	0	3	0
138	BnaC02g22800D	349	6	5	N	Y	2	1	0	0	1	0	0	1	0	0	5		4	1	1	1	1	1	2	0	0
139	BnaC02g38500D	317	9	0	N	N	2	0	0	0	0	0	0	0	2	0	4		1	1	0	0	0	0	6	0	0
140	BnaC02g38510D	755	6	9	Y	Y	2	1	2	1	1	2	4	1	2	1	17		0	0	0	0	2	0	2	0	0
141	BnaC02g45200D	721	1	11	Y	Y	5	4	0	0	0	4	0	1	1	0	15		2	0	2	0	3	1	0	0	0
142	BnaC02g45850D	266	2	1	N	N	2	1	1	0	2	0	0	0	0	0	6		0	0	0	0	0	1	0	0	0
143	BnaC03g08330D	934	6	12	Y	Y	4	2	1	0	0	2	1	1	6	0	17		4	2	1	1	0	1	0	0	0
144	BnaC03g18030D	616	2	8	N	N	1	4	1	1	1	1	1	1	2	1	14		3	0	1	1	2	1	4	0	0
145	BnaC03g18170D	357	2	2	N	N	1	1	1	1	0	1	1	0	1	0	7		3	0	0	0	3	0	4	0	0
146	BnaC03g18190D	796	2	8	N	Y	3	2	1	1	1	0	1	1	5	1	16		1	1	1	1	0	0	0	1	0
147	BnaC03g18440D	130	2	3	N	N	0	0	0	0	0	0	0	0	2	1	3		3	0	1	0	0	0	4	0	0
148	BnaC03g18450D	599	1	9	N	N	2	1	1	1	1	2	0	1	4	1	14		2	0	1	1	2	0	4	0	0
149	BnaC03g27740D	561	4	10	Y	Y	2	3	0	1	0	1	1	2	2	0	12		4	2	1	0	1	1	8	2	0
150	BnaC03g31290D	121	1	1	Y	N	0	1	0	1	0	0	0	0	0	0	2		0	2	0	0	0	1	0	1	0
151	BnaC03g33570D	746	3	14	Y	Y	5	3	0	1	0	1	1	1	4	0	16		0	2	2	0	0	0	0	1	0
152	BnaC03g41540D	583	5	8	N	Y	5	1	0	0	3	2	1	0	2	1	15		4	2	0	0	0	0	4	0	0
153	BnaC03g42560D	411	3	5	Y	N	2	1	1	1	1	1	0	1	1	1	10		3	0	1	3	0	5	0	1	0
154	BnaC03g42570D	252	5	2	N	N	2	1	0	0	0	1	0	1	1	0	6		1	0	1	3	0	5	0	1	0
155	BnaC03g42600D	158	2	0	N	N	0	1	0	0	1	1	0	0	1	0	4		1	0	0	1	0	0	4	1	0
156	BnaC03g43510D	282	2	0	Y	N	1	0	0	0	1	1	0	1	0	0	4		2	0	1	1	0	0	6	1	0
157	BnaC03g45490D	664	3	9	Y	Y	2	2	1	1	1	2	1	1	1	1	13		3	1	2	0	1	0	6	1	0
158	BnaC03g45650D	513	6	6	N	N	4	3	0	0	1	2	0	0	3	0	13		0	2	2	2	0	0	0	1	0
159	BnaC03g45660D	480	5	1	N	N	1	1	1	1	0	0	2	0	1	0	7		1	2	0	0	0	2	8	1	0
160	BnaC03g62770D	808	6	10	Y	N	2	4	1	1	1	1	1	1	3	1	16		2	0	0	1	2	1	6	0	1
161	BnaC03g62780D	674	4	9	Y	Y	2	2	0	1	0	2	2	1	4	0	14		0	0	0	1	0	1	2	0	0
162	BnaC03g63000D	150	2	0	Y	N	0	0	1	1	2	0	0	0	0	0	4		4	1	0	0	1	0	6	0	0
163	BnaC03g68480D	594	3	6	Y	N	3	2	1	1	1	1	0	1	1	1	12		0	0	0	1	1	0	6	2	1
164	BnaC03g73300D	675	5	8	N	Y	3	2	2	1	0	0	1	1	2	0	12		2	2	1	2	1	2	8	1	0
165	BnaC04g10350D	873	3	10	N	Y	7	2	0	0	2	0	1	1	4	0	17		4	0	0	1	0	1	6	0	0
166	BnaC04g11230D	740	4	13	N	Y	5	1	0	0	2	1	1	0	7	1	18		2	0	0	0	0	0	2	0	0
167	BnaC04g11510D	812	1	10	Y	Y	3	2	1	1	1	1	2	1	4	1	17		6	1	0	0	3	1	0	3	0
168	BnaC04g11580D	801	1	11	N	Y	2	3	1	1	1	1	1	1	4	1	16		0	1	1	0	0	0	2	1	0
169	BnaC04g11590D	807	2	10	N	Y	4	1	2	1	1	0	3	1	2	1	16		2	1	0	0	3	0	6	3	1
170	BnaC04g11620D	465	7	3	Y	N	2	1	0	0	0	0	0	0	2	1	6		2	2	0	0	0	1	4	0	0
171	BnaC04g11630D	820	6	9	N	N	2	3	1	1	2	0	1	1	3	1	15		3	0	0	0	2	5	0	1	0
172	BnaC04g11640D	447	6	5	N	Y	2	0	1	0	0	0	3	0	2	0	8		5	0	1	0	1	0	4	2	1
173	BnaC04g11650D	602	3	8	N	Y	1	1	1	1	1	2	2	1	2	1	13		3	2	1	2	0	1	8	2	0
174	BnaC04g11690D	884	1	13	N	Y	2	3	1	1	1	2	3	1	4	2	20		5	3	0	0	0	0	4	2	0
175	BnaC04g12150D	685	9	8	Y	Y	2	2	1	1	0	0	3	1	2	0	12		0	0	0	0	0	1	0	0	0
176	BnaC04g12160D	136	1	0	N	Y	0	0	0	0	0	0	0	0	1	1	2		2	1	0	2	2	2	2	1	0
177	BnaC04g12170D	641	1	10	N	N	3	2	1	1	1	0	0	1	5	1	15		3	1	0	0	1	1	4	1	0
178	BnaC04g29210D	710	4	5	Y	Y	2	2	1	1	1	2	1	1	3	1	15		3	0	1	0	2	0	10	0	0
179	BnaC04g29230D	599	4	5	Y	Y	0	2	0	1	0	2	3	1	3	0	12		1	2	0	1	0	3	6	0	0
180	BnaC04g32300D	339	5	5	YY	N	1	0	1	1	1	0	0	0	1	1	6		0	2	0	0	3	0	16	1	2
181	BnaC04g35130D	410	7	5	Y	Y	1	1	1	0	0	1	0	0	3	0	7		4	0	1	0	1	1	4	1	0
182	BnaC04g35140D	231	3	0	N	N	1	2	0	0	2	1	0	0	1	0	7		1	1	1	0	0	2	2	0	0
183	BnaC04g35710D	552	4	7	N	Y	4	2	0	0	4	0	1	0	1	1	13		3	1	1	0	0	0	2	0	0
184	BnaC04g37400D	211	5	4	N	N	2	0	0	0	0	1	1	0	1	0	5		2	0	1	1	2	1	0	0	0
185	BnaC04g37410D	365	9	6	N	N	1	0	0	0	1	0	0	1	3	1	7		1	0	1	1	1	1	4	1	0
186	BnaC04g37550D	286	2	4	N	N	0	1	1	1	1	0	0	1	0	1	6		2	0	1	1	0	0	10	0	0
187	BnaC04g37560D	347	2	2	N	N	1	2	0	0	2	0	0	0	2	0	7		5	1	0	0	0	0	6	0	0
188	BnaC04g37570D	779	3	10	N	Y	4	3	1	0	2	1	1	0	5	1	18		4	0	1	2	0	1	2	0	0
189	BnaC04g37740D	696	9	10	Y	N	2	3	0	0	0	4	1	1	4	1	16		1	0	0	1	1	0	0	0	0
190	BnaC04g38140D	868	3	11	YY	N	3	2	1	1	2	1	3	1	2	1	17		2	0	0	0	0	5	4	1	0
191	BnaC04g39680D	632	5	7	Y	Y	1	1	0	1	1	0	2	1	5	1	13		3	1	3	0	0	0	2	2	0
192	BnaC04g42570D	622	1	8	N	Y	4	3	0	0	3	0	1	0	3	1	15		3	0	1	0	1	0	6	2	0
193	BnaC04g42580D	166	3	0	N	N	1	0	1	1	0	0	0	0	0	0	3		0	0	0	1	3	1	8	0	0
194	BnaC04g42610D	648	4	3	N	Y	5	1	0	0	2	0	1	0	2	1	12		4	0	0	1	2	0	0	2	0
195	BnaC04g42620D	716	6	10	N	Y	4	2	0	1	0	0	4	1	1	0	13		5	1	0	1	0	0	4	1	0
196	BnaC04g43070D	650	4	11	N	Y	3	1	1	1	1	3	1	1	2	1	15		5	0	1	0	1	1	0	1	0
197	BnaC04g43150D	705	5	13	Y	Y	1	2	1	1	1	1	3	1	3	1	15		1	1	1	0	0	1	2	0	0
198	BnaC04g43170D	583	5	8	Y	N	1	2	1	1	1	3	2	1	0	1	13		1	2	0	0	0	0	2	2	0
199	BnaC04g43190D	665	8	7	N	Y	3	1	0	1	0	1	2	1	4	0	13		2	1	0	1	0	2	8	0	0
200	BnaC04g43230D	472	6	4	N	Y	1	1	0	1	0	1	2	1	1	0	8		4	2	0	2	1	0	10	2	0
201	BnaC04g43260D	486	5	5	Y	Y	4	0	0	1	0	0	1	1	3	0	10		5	0	0	1	0	0	2	1	0
202	BnaC04g43480D	191	2	1	Y	N	1	1	0	1	0	0	0	1	0	0	4		4	0	0	1	1	1	6	0	0
203	BnaC04g43490D	356	6	5	N	N	1	1	0	0	0	3	0	0	4	0	9		0	1	0	1	0	0	6	1	0
204	BnaC04g43520D	684	1	10	N	Y	4	2	0	0	3	0	1	0	4	1	15		4	1	2	0	1	1	4	0	0
205	BnaC04g43850D	804	4	11	N	Y	3	2	1	1	0	1	4	1	4	0	17		2	4	1	1	1	3	4	1	0
206	BnaC04g52590D	429	2	4	N	Y	2	1	1	0	0	0	1	0	0	0	5		5	0	0	0	0	0	0	0	0
207	BnaC04g56380D	667	4	7	N	Y	3	0	0	1	1	1	1	1	5	1	14		3	0	0	0	0	6	6	2	0
208	BnaC05g03070D	621	8	9	Y	N	2	3	0	0	0	1	1	2	3	0	12		0	1	0	2	2	0	0	0	0
209	BnaC05g03090D	510	1	7	Y	N	3	1	1	0	1	0	2	1	0	1	10		2	1	0	0	2	0	2	0	0
210	BnaC05g11060D	283	4	1	N	N	0	2	0	0	0	0	0	0	0	0	2		1	0	0	0	0	0	2	2	0
211	BnaC05g13420D	688	7	5	Y	N	2	3	0	0	0	3	1	0	1	0	10		1	1	1	1	2	2	0	1	0
212	BnaC05g13910D	798	4	9	YY	Y	3	2	1	1	1	2	2	1	2	1	16		3	0	0	3	2	1	6	0	0
213	BnaC05g14300D	377	9	6	N	N	3	0	0	0	3	0	0	0	2	0	8		2	0	0	0	0	1	2	1	0
214	BnaC05g19280D	678	4	7	N	N	3	4	1	0	1	0	1	0	3	1	14		5	1	0	1	0	1	8	0	0
215	BnaC05g20540D	630	9	0	Y	Y	1	1	0	0	1	0	0	1	0	0	4		3	2	0	2	0	0	8	1	0
216	BnaC05g21800D	629	9	3	Y	Y	1	1	0	1	0	0	0	1	0	0	4		4	0	0	0	0	0	4	3	0
217	BnaC05g21970D	262	4	1	Y	N	0	1	0	1	0	1	0	1	0	0	4		0	1	0	1	0	3	6	0	0
218	BnaC05g30340D	893	3	10	N	N	3	3	2	0	1	1	2	1	4	1	18		2	2	0	0	1	1	4	1	0
219	BnaC06g02870D	184	3	1	N	N	0	1	0	0	1	0	0	1	1	0	4		3	0	1	0	0	1	0	0	0
220	BnaC06g21940D	754	17	7	Y	Y	0	3	0	0	0	6	1	0	3	0	13		2	0	0	0	1	6	2	1	0
221	BnaC06g23210D	252	2	2	YY	N	1	1	1	0	0	0	0	1	0	0	4		0	3	1	1	0	0	0	0	0
222	BnaC06g23220D	452	1	2	Y	N	1	2	0	0	0	3	1	1	1	0	9		3	0	1	0	0	0	2	2	0
223	BnaC06g23240D	2736	23	26	N	N	9	9	2	0	0	14	1	3	10	1	49		1	1	0	1	1	0	0	0	0
224	BnaC06g23250D	924	10	9	N	Y	3	4	0	0	1	3	1	1	4	0	17		0	0	0	0	1	0	2	1	0
225	BnaC06g23260D	774	5	7	N	N	6	1	0	0	2	1	0	0	4	0	14		4	1	0	0	1	0	0	0	0
226	BnaC06g24260D	353	2	2	N	N	1	1	1	0	0	1	0	0	0	0	0		4	1	0	2	2	3	8	2	0
227	BnaC06g24270D	401	8	2	N	N	2	0	0	0	2	0	0	0	3	0	7		2	0	0	0	0	1	4	0	0
228	BnaC06g26340D	760	1	8	Y	Y	4	3	1	1	1	0	0	1	3	1	15		5	1	0	1	0	0	10	0	0
229	BnaC06g26600D	583	7	5	N	Y	2	4	0	0	0	0	1	1	3	0	11		1	0	1	2	0	0	2	1	0
230	BnaC06g32500D	422	4	2	N	N	1	1	2	1	0	0	0	0	0	1	6		2	2	1	2	0	2	4	0	0
231	BnaC06g32510D	473	3	7	Y	Y	2	2	1	1	0	0	1	1	0	0	8		1	4	0	2	0	0	8	1	0
232	BnaC06g35080D	201	5	2	Y	N	1	1	0	0	0	0	0	1	0	0	3		2	1	0	0	4	0	2	0	0
233	BnaC06g35090D	751	10	12	Y	Y	3	3	0	0	0	3	0	1	4	0	14		3	0	0	1	1	0	4	0	0
234	BnaC06g35100D	731	8	11	Y	N	2	4	0	0	0	3	1	1	3	0	14		1	2	0	0	0	0	2	1	0
235	BnaC06g35120D	300	7	0	Y	Y	2	0	0	0	1	1	0	1	1	0	6		0	0	0	1	3	0	4	1	0
236	BnaC06g35130D	610	11	13	N	N	5	1	0	0	2	1	0	1	4	1	15		2	0	0	0	0	0	4	1	0
237	BnaC06g35140D	310	5	4	N	N	2	1	1	0	1	1	0	0	1	0	7		2	2	0	0	0	0	0	2	0
238	BnaC06g43050D	493	1	5	Y	Y	2	1	0	0	0	1	0	0	2	1	7		1	0	1	1	1	1	6	0	0
239	BnaC06g43780D	363	4	6	Y	Y	1	2	0	1	0	0	1	1	1	0	7		2	1	2	0	1	0	4	2	0
240	BnaC07g04670D	680	6	3	Y	N	2	2	0	1	0	1	0	1	0	0	7		3	0	2	0	0	0	4	0	0
241	BnaC07g06620D	825	8	8	Y	Y	4	2	1	1	0	1	3	0	3	0	15		1	0	0	0	1	0	6	0	0
242	BnaC07g28950D	350	1	5	Y	Y	1	1	1	0	0	0	1	0	1	0	5		2	0	1	0	0	1	0	0	0
243	BnaC07g28970D	903	3	11	Y	Y	3	3	0	0	0	1	2	1	0	0	10		2	0	1	0	0	1	2	1	0
244	BnaC07g30830D	588	1	12	N	Y	6	0	1	0	2	1	0	1	3	1	15		0	1	0	0	0	1	4	0	0
245	BnaC08g01180D	743	2	6	N	Y	2	1	1	1	1	1	3	1	5	1	17		3	0	1	0	0	0	0	0	0
246	BnaC08g01200D	788	1	9	N	Y	3	2	1	1	1	1	2	1	3	1	16		7	0	0	1	1	0	4	0	0
247	BnaC08g17270D	683	1	10	Y	Y	2	4	0	0	0	1	2	1	3	1	14		0	2	1	1	1	0	4	0	0
248	BnaC08g21360D	277	1	3	Y	Y	1	1	0	0	0	0	1	1	0	0	4		2	0	0	1	0	2	0	1	1
249	BnaC08g26810D	720	5	7	Y	Y	4	1	1	1	1	1	1	1	3	2	16		0	2	1	4	0	3	2	1	0
250	BnaC08g29680D	893	2	10	Y	Y	3	3	1	1	1	2	2	1	3	1	18		2	0	0	0	0	0	2	0	0
251	BnaC08g37890D	539	5	7	Y	N	2	2	0	1	0	0	1	1	3	0	10		0	0	0	2	0	0	2	1	0
252	BnaC08g44020D	287	4	3	Y	N	0	0	1	1	1	1	0	0	1	1	6		4	0	0	0	1	0	1	1	1
253	BnaC08g45290D	1026	10	10	Y	N	2	3	2	0	1	2	2	1	5	0	18		4	3	0	4	2	2	10	0	0
254	BnaC08g45310D	726	1	8	Y	N	3	2	1	0	0	1	2	1	2	0	12		1	2	1	0	1	0	0	1	0
255	BnaC09g07090D	244	2	0	Y	N	1	1	0	0	0	0	0	0	0	0	2		3	1	0	0	1	4	4	0	0
256	BnaC09g09530D	549	4	7	N	N	3	2	0	0	3	1	0	1	5	0	15		0	0	3	2	0	1	4	1	0
257	BnaC09g12950D	87	2	0	N	N	1	0	0	0	0	0	0	0	0	0	1		0	0	0	0	0	0	2	0	0
258	BnaC09g15910D	549	2	8	N	N	6	0	0	0	2	2	0	0	2	0	12		0	0	2	0	0	0	0	0	0
259	BnaC09g15920D	158	2	1	N	Y	1	0	0	0	1	0	0	0	0	1	3		0	0	1	1	0	1	0	0	0
260	BnaCnng04970D	382	7	6	N	N	1	1	0	0	1	0	0	1	4	1	9		2	0	1	0	0	0	0	0	0
261	BnaCnng07960D	703	5	8	Y	Y	4	2	1	1	0	2	2	1	1	0	14		1	3	0	0	3	1	0	2	0
262	BnaCnng16990D	153	1	1	N	N	1	1	1	0	0	0	0	0	0	0	3		0	1	0	0	0	1	2	0	0
263	BnaCnng19280D	73	1	0	N	N	0	0	1	0	0	0	0	0	0	0	0		1	1	0	0	1	0	2	0	0
264	BnaCnng20810D	451	7	0	N	N	3	0	1	0	1	1	0	0	2	0	8		2	1	1	1	1	1	10	1	0
265	BnaCnng24010D	448	4	4	Y	N	0	2	1	1	1	0	2	1	2	1	11		1	0	0	0	2	0	4	0	0
266	BnaCnng24060D	724	3	9	Y	Y	3	2	1	1	1	1	1	1	4	1	16		3	0	1	0	0	3	0	0	0
267	BnaCnng24490D	159	1	6	N	N	1	2	0	0	0	1	0	0	0	0	4		0	1	1	0	2	0	2	0	0
268	BnaCnng58580D	677	5	6	N	N	3	0	0	0	0	1	0	2	7	1	14		1	0	1	1	0	1	4	0	0
269	BnaCnng64120D	754	2	8	Y	N	4	2	0	1	0	1	5	1	2	1	17		2	0	0	0	0	0	2	1	0
270	BnaCnng64340D	506	2	6	N	Y	3	1	1	0	3	0	0	1	3	0	12		0	0	1	0	2	1	0	1	0
271	BnaCnng65590D	464	5	3	Y	N	1	2	0	1	1	0	1	1	3	0	10		0	1	1	1	2	3	0	3	0
272	BnaCnng65600D	181	2	2	N	Y	1	0	0	1	0	0	0	0	1	1	4		0	1	1	0	1	1	4	1	0
273	BnaCnng70570D	114	1	2	N	N	1	1	0	0	0	0	0	0	0	0	2		1	1	1	1	2	2	6	2	0
274	BnaCnng74160D	130	1	0	N	N	1	0	0	0	0	0	0	0	0	0	1		1	2	0	1	1	1	4	0	0
275	BnaCnng75160D	502	3	7	Y	N	4	0	0	0	3	0	0	1	2	1	11		2	2	2	1	1	1	6	1	0
276	BnaCnng75360D	264	2	2	N	N	2	1	0	0	0	0	0	1	2	0	6		4	0	0	1	0	1	2	0	0

## Sheet: BrRLPs information
Number	Gene	Length(aa)	Exon	LRR	TM	SP	Motif
							1	2	3	4	5	6	7	8	9	10
1	BraA01g005460	372	6	0	YYYYYY	N	0	0	0	2	0	1	1	1	0	1
2	BraA01g010280	377	2	5	Y	N	1	1	1	0	0	1	0	0	0	0
3	BraA01g019300	671	5	6	N	N	4	1	0	3	0	2	0	1	0	4
4	BraA01g022080	703	2	9	Y	Y	3	2	1	1	1	2	1	0	2	1
5	BraA01g022090	763	4	6	N	N	1	1	1	4	1	1	1	2	1	4
6	BraA01g022100	754	3	4	N	Y	1	2	1	3	0	1	1	2	1	4
7	BraA01g022110	693	2	6	Y	N	1	3	1	4	0	1	1	2	1	1
8	BraA01g022120	736	2	8	Y	Y	5	1	1	1	1	1	0	0	2	1
9	BraA01g023520	280	1	2	Y	N	1	1	0	0	0	0	1	1	0	0
10	BraA01g027260	361	5	6	N	N	2	0	1	2	0	3	0	0	0	0
11	BraA01g039790	586	4	9	N	N	2	2	1	2	1	0	0	3	0	1
12	BraA01g039800	1008	7	17	N	Y	3	3	1	0	1	1	2	0	4	1
13	BraA01g042700	883	9	8	Y	N	4	0	1	1	1	0	1	0	3	1
14	BraA02g013260	188	1	2	N	N	1	1	0	1	0	0	0	0	1	0
15	BraA02g016190	78	1	1	N	N	0	1	0	0	0	0	0	0	0	0
16	BraA02g016620	738	1	11	Y	N	6	3	0	0	0	4	0	1	1	0
17	BraA02g022150	862	6	11	N	Y	4	3	1	3	0	5	1	0	1	1
18	BraA02g022160	1868	12	25	YYY	Y	7	6	1	0	0	6	2	2	9	0
19	BraA02g022190	386	2	2	Y	N	1	1	0	0	0	3	0	1	1	0
20	BraA02g039540	489	1	6	N	N	1	0	0	0	1	1	0	4	0	3
21	BraA02g039560	892	2	13	Y	Y	1	3	2	1	2	2	3	0	2	1
22	BraA03g017250	642	2	10	N	Y	0	3	2	1	1	2	2	0	2	1
23	BraA03g017380	1215	4	12	N	Y	1	3	3	2	2	3	2	0	9	1
24	BraA03g018280	908	1	11	N	Y	2	5	0	4	2	0	1	3	1	2
25	BraA03g026250	827	2	11	Y	Y	2	4	2	1	1	0	2	1	4	1
26	BraA03g031480	814	2	11	Y	Y	6	2	0	1	0	1	2	1	3	0
27	BraA03g034620	750	3	9	Y	Y	4	1	1	1	1	1	2	0	3	1
28	BraA03g040990	297	2	0	Y	N	0	1	0	1	0	0	1	0	0	0
29	BraA03g042640	678	2	8	Y	Y	3	1	1	1	1	2	1	1	1	1
30	BraA03g042720	742	2	11	N	Y	2	3	1	3	1	1	1	3	1	1
31	BraA04g008180	703	3	2	Y	Y	2	2	1	1	2	2	2	1	2	0
32	BraA04g008190	724	2	7	Y	Y	4	2	1	1	1	2	1	0	3	1
33	BraA04g008230	856	2	7	N	Y	3	2	1	1	1	3	2	1	5	1
34	BraA04g008240	846	5	2	Y	Y	2	0	1	1	1	3	3	0	5	1
35	BraA04g018390	1554	10	9	N	Y	3	3	1	1	0	4	2	1	3	0
36	BraA04g018570	699	2	9	N	Y	1	3	1	1	1	0	2	0	5	1
37	BraA04g018740	716	4	10	Y	N	3	3	0	0	0	2	1	1	5	0
38	BraA04g019040	665	3	6	YY	N	1	2	1	1	0	1	3	0	4	0
39	BraA04g020260	529	3	9	Y	Y	0	0	1	1	1	3	3	0	1	1
40	BraA04g022910	601	1	13	N	N	1	1	1	2	1	2	0	3	0	2
41	BraA04g022920	830	6	12	N	Y	1	1	2	2	0	2	0	4	1	3
42	BraA04g022930	649	4	12	N	Y	1	2	1	1	1	0	3	0	3	1
43	BraA04g022940	657	2	12	N	N	3	3	0	1	1	0	3	0	3	1
44	BraA04g023380	937	6	15	N	N	3	2	1	0	1	1	1	0	4	1
45	BraA04g023430	761	1	12	Y	Y	2	2	1	1	1	4	2	1	0	1
46	BraA04g023440	581	2	11	Y	Y	1	1	1	1	1	3	2	0	2	1
47	BraA04g023490	683	2	12	Y	Y	3	3	0	1	1	0	2	0	4	1
48	BraA04g023510	753	3	14	N	Y	2	2	1	1	1	3	3	0	3	1
49	BraA04g023520	677	2	13	N	Y	1	1	1	2	2	1	0	3	1	4
50	BraA04g023720	888	1	12	Y	Y	4	2	2	1	1	0	4	1	2	1
51	BraA04g023900	744	1	9	N	N	2	2	1	1	1	3	2	1	1	1
52	BraA04g024190	682	2	9	N	Y	1	1	1	1	1	0	3	0	6	1
53	BraA04g024660	922	4	11	N	N	3	1	1	1	1	1	2	0	5	1
54	BraA05g003140	424	1	4	N	N	1	3	0	2	0	0	0	0	0	0
55	BraA05g010140	905	1	10	N	Y	4	5	0	5	0	0	1	2	1	1
56	BraA05g011540	701	3	10	N	N	1	0	1	1	1	4	4	0	3	1
57	BraA05g011710	789	1	11	N	N	1	3	1	1	2	1	1	1	6	1
58	BraA05g011730	1150	4	19	N	Y	2	2	3	4	0	3	0	6	2	3
59	BraA05g011740	526	3	7	N	N	1	1	1	1	1	0	2	0	3	1
60	BraA05g011750	639	2	10	N	Y	0	0	2	1	1	3	2	0	3	1
61	BraA05g012760	990	1	15	Y	Y	4	2	1	1	2	1	5	1	3	1
62	BraA05g019110	814	5	7	N	N	1	1	1	2	0	1	1	3	1	4
63	BraA05g019240	690	3	7	N	Y	2	1	2	0	1	0	3	0	2	1
64	BraA05g019250	698	3	7	N	Y	1	1	1	2	0	1	1	3	1	4
65	BraA05g025040	855	3	8	N	Y	3	0	2	1	2	2	1	3	1	4
66	BraA06g013050	243	1	3	Y	N	1	1	0	0	0	0	1	1	0	0
67	BraA06g013070	474	1	4	Y	N	2	3	2	2	0	0	1	0	0	0
68	BraA06g013720	827	4	10	N	Y	1	3	1	1	0	3	3	0	3	1
69	BraA06g013750	690	2	9	Y	Y	2	1	1	1	1	1	2	0	2	2
70	BraA06g014280	952	5	13	YY	N	2	4	0	0	1	4	1	1	4	0
71	BraA06g014290	1038	6	12	Y	N	3	3	0	0	0	6	2	1	2	0
72	BraA06g033020	958	3	9	Y	Y	5	3	0	0	0	1	1	1	3	0
73	BraA06g033040	349	1	5	Y	Y	1	1	1	0	0	0	1	0	1	0
74	BraA07g003200	837	3	9	Y	Y	4	1	1	1	1	1	3	0	3	1
75	BraA07g004400	874	2	11	N	Y	4	4	1	0	0	1	3	0	1	1
76	BraA07g005690	414	2	8	N	8	1	3	0	0	2	1	1	0	1	0
77	BraA07g021140	948	5	11	Y	Y	2	4	0	0	0	4	3	1	4	0
78	BraA07g025640	483	1	4	Y	N	2	1	0	0	0	1	0	0	2	1
79	BraA07g027490	1083	6	14	Y	Y	2	4	1	0	0	7	1	1	3	0
80	BraA07g028390	259	2	0	N	N	1	0	0	0	1	0	0	0	0	0
81	BraA07g028410	896	6	10	Y	Y	3	3	1	0	0	6	1	1	1	1
82	BraA07g028420	916	3	10	Y	N	2	4	0	0	1	4	1	1	4	0
83	BraA07g029580	806	1	12	Y	Y	4	4	1	1	1	1	1	1	1	1
84	BraA07g029590	714	2	12	YY	N	2	4	1	1	1	1	1	0	3	1
85	BraA07g029610	194	3	0	Y	N	0	0	1	0	0	2	0	0	0	0
86	BraA07g031120	227	2	2	Y	Y	0	1	0	1	0	0	0	1	1	0
87	BraA07g031130	590	4	6	Y	N	3	0	1	1	1	0	1	0	3	1
88	BraA07g035950	1188	4	15	Y	N	6	3	2	1	2	2	2	0	3	2
89	BraA07g035970	575	2	8	Y	N	3	2	1	1	1	1	1	0	2	1
90	BraA07g038140	880	5	10	Y	Y	3	3	0	0	0	3	2	1	5	0
91	BraA07g038150	964	5	14	N	Y	2	3	0	4	1	4	1	0	1	3
92	BraA08g003160	560	2	6	Y	N	3	1	1	1	1	0	0	1	3	1
93	BraA08g006170	509	2	5	N	Y	1	1	0	1	0	1	1	2	1	4
94	BraA08g012720	291	2	7	N	N	1	1	1	0	1	1	0	0	0	0
95	BraA08g013040	670	3	10	Y	N	1	3	1	3	1	1	1	1	1	1
96	BraA08g013050	603	2	9	N	Y	1	3	1	2	0	0	1	2	1	1
97	BraA08g013110	432	2	3	Y	Y	1	1	2	0	0	1	0	0	0	0
98	BraA08g013240	579	2	6	N	N	1	2	1	2	1	1	1	2	1	1
99	BraA08g029370	683	1	10	Y	Y	2	4	0	0	0	1	2	1	3	0
100	BraA08g034460	476	1	6	N	Y	0	1	1	1	1	3	0	2	1	3
101	BraA09g008820	274	1	2	Y	Y	1	1	0	1	0	0	1	1	0	0
102	BraA09g011050	841	2	8	Y	Y	4	1	1	1	1	2	2	0	3	1
103	BraA09g018560	616	5	8	N	Y	2	1	1	1	1	1	1	0	1	1
104	BraA09g021480	813	11	3	YY	N	2	0	1	0	1	1	0	0	1	0
105	BraA09g036350	629	9	3	Y	Y	1	1	0	1	0	0	0	1	0	0
106	BraA09g038160	629	9	0	Y	Y	0	1	0	2	1	0	1	0	1	0
107	BraA09g046610	253	1	3	N	Y	1	1	0	0	0	0	1	1	1	0
108	BraA09g049380	819	2	12	Y	Y	4	2	1	1	1	0	1	0	2	1
109	BraA09g063370	952	5	10	Y	Y	4	1	1	0	0	3	2	1	9	0
110	BraA09g063380	1117	11	18	N	N	5	3	1	0	1	2	2	1	5	0
111	BraA09g064640	667	2	9	Y	N	1	1	1	1	1	1	2	0	5	1
112	BraA09g064660	636	2	7	N	N	1	1	1	1	1	3	0	3	1	1
113	BraA10g003620	442	2	5	N	Y	1	1	1	1	1	2	0	0	1	1
114	BraA10g003630	653	2	9	Y	N	1	1	1	2	1	2	0	2	1	5
115	BraA10g003640	639	2	9	Y	N	3	1	1	1	1	1	1	0	3	1
116	BraA10g003660	348	2	7	Y	N	1	1	0	1	1	2	0	0	1	1
117	BraAnng000430	698	3	7	N	Y	1	1	1	2	0	1	1	3	1	4
118	BraAnng000440	509	3	7	N	Y	1	1	1	2	0	1	1	1	1	2

## Sheet: BoRLPs information
Number	Gene	Length(aa)	Exon	LRR	TM	SP	Motif
							1	2	3	4	5	6	7	8	9	10
1	Bo00831s010	172	2	0	Y	N	1	0	0	1	0	0	1	0	0	0
2	Bo00831s020	1300	16	12	N	N	0	2	4	1	0	0	0	8	1	4
3	Bo01689s010	502	3	7	Y	N	1	2	0	0	0	3	1	0	2	1
4	Bo01689s020	158	1	1	Y	N	0	1	0	1	0	0	0	1	0	0
5	Bo01689s030	506	2	6	N	Y	0	3	2	0	0	1	2	1	1	1
6	Bo01855s010	888	1	11	N	Y	2	4	1	1	1	1	3	1	4	1
7	Bo02819s010	275	4	0	Y	N	0	1	0	1	1	1	1	0	0	1
8	Bo08137s010	179	1	4	N	N	0	0	1	0	0	0	0	1	0	0
9	Bo16442s010	115	1	2	N	N	0	0	1	0	0	1	0	0	0	1
10	Bo1g019900	432	1	5	Y	Y	1	1	1	0	0	1	0	0	0	0
11	Bo1g021990	601	1	6	N	Y	0	3	3	0	1	0	1	1	1	2
12	Bo1g051770	179	1	1	N	N	1	1	0	0	1	0	0	0	0	0
13	Bo1g058760	461	2	3	Y	N	2	1	1	1	1	1	1	1	0	0
14	Bo1g058780	264	2	2	N	N	0	0	1	0	0	0	0	3	1	0
15	Bo1g058790	264	2	2	N	N	0	0	1	0	0	0	0	3	1	0
16	Bo1g058800	863	1	8	Y	Y	5	2	1	1	1	1	0	1	3	1
17	Bo1g058810	390	4	1	N	N	0	0	2	0	0	0	2	3	0	0
18	Bo1g058820	860	1	7	Y	Y	4	2	1	1	2	1	0	1	4	1
19	Bo1g080180	280	1	2	Y	N	1	1	0	0	0	0	1	1	0	0
20	Bo1g087850	853	5	8	Y	Y	2	3	0	0	0	3	0	1	6	1
21	Bo1g087860	130	1	0	N	N	0	1	0	0	0	0	0	0	0	0
22	Bo1g141230	910	1	12	Y	Y	3	4	1	1	1	0	2	1	5	1
23	Bo1g141270	472	4	5	N	N	2	1	1	1	1	1	0	1	2	1
24	Bo1g141280	881	1	12	Y	Y	5	4	1	1	1	1	0	1	3	1
25	Bo1g141290	1008	2	10	N	Y	2	2	1	0	1	3	2	0	4	1
26	Bo1g151640	764	1	9	Y	Y	5	1	1	1	1	0	1	1	4	1
27	Bo2g023730	542	4	6	Y	N	0	2	1	1	1	0	1	1	3	1
28	Bo2g038890	414	1	4	N	Y	0	3	1	0	0	0	1	2	0	0
29	Bo2g051250	719	1	11	Y	Y	5	4	0	0	0	4	0	1	1	0
30	Bo2g055970	297	2	1	N	N	1	1	1	0	1	0	2	0	0	0
31	Bo2g072860	917	2	14	Y	N	5	3	1	1	1	2	3	1	1	1
32	Bo2g072870	129	1	1	Y	N	0	0	0	1	0	0	1	0	0	0
33	Bo2g080980	1306	2	14	N	N	6	4	0	0	0	3	4	2	8	0
34	Bo2g080990	588	15	2	N	N	0	1	0	0	0	0	2	1	1	0
35	Bo2g081000	933	4	12	Y	Y	3	3	1	0	0	2	1	1	5	0
36	Bo2g097330	233	3	1	N	N	0	1	0	0	0	0	1	1	0	0
37	Bo2g149840	326	4	6	N	N	0	3	0	0	0	0	2	2	0	0
38	Bo2g149850	262	5	0	N	N	0	1	0	1	0	0	1	0	0	0
39	Bo2g149860	1026	1	13	Y	Y	2	5	2	1	2	2	2	1	2	1
40	Bo3g012490	952	5	11	Y	Y	4	2	1	0	0	2	1	1	6	0
41	Bo3g026740	755	3	12	N	Y	1	4	1	1	1	1	2	1	4	1
42	Bo3g026890	1480	4	14	N	Y	4	3	3	2	2	3	2	2	8	2
43	Bo3g027090	261	2	2	N	N	1	1	0	1	1	0	0	0	0	0
44	Bo3g027110	888	1	11	N	Y	1	2	2	1	1	1	6	5	1	2
45	Bo3g027130	764	1	11	N	N	1	2	2	1	1	1	2	5	1	2
46	Bo3g028130	907	1	12	N	N	0	3	6	0	1	0	3	4	1	1
47	Bo3g042800	1563	7	18	N	Y	2	4	5	1	1	1	2	7	2	5
48	Bo3g057210	813	2	13	Y	Y	5	4	0	1	0	1	1	1	3	0
49	Bo3g063960	894	2	9	Y	Y	5	2	1	1	0	0	2	1	4	0
50	Bo3g074860	939	1	11	Y	Y	3	4	0	1	0	2	2	1	8	1
51	Bo3g080000	1019	10	8	Y	Y	2	2	1	1	2	1	3	1	2	1
52	Bo3g080030	66	1	0	N	N	0	1	0	0	0	0	0	0	0	0
53	Bo3g080040	494	2	1	N	N	1	2	2	0	0	0	0	3	1	0
54	Bo3g082050	281	2	1	Y	N	0	1	0	0	0	0	0	0	1	0
55	Bo3g083800	707	1	12	Y	Y	4	2	1	1	1	2	1	1	1	1
56	Bo3g088590	484	1	8	N	Y	0	2	2	0	0	0	1	4	1	2
57	Bo3g088600	518	3	1	N	N	1	1	2	1	1	0	0	0	0	1
58	Bo3g140170	425	7	5	N	N	0	2	0	0	0	0	1	2	1	0
59	Bo3g140180	181	1	1	N	N	0	1	1	0	0	0	1	0	0	1
60	Bo3g157170	859	3	11	Y	N	2	4	1	1	1	2	1	1	3	1
61	Bo3g157200	759	2	10	Y	Y	2	2	1	1	1	2	2	1	3	2
62	Bo3g157280	478	1	6	Y	Y	1	1	1	0	0	1	1	0	0	0
63	Bo3g158540	185	1	1	Y	N	1	1	0	1	0	0	0	1	0	0
64	Bo3g178320	745	3	7	Y	N	4	2	1	1	1	1	0	1	2	1
65	Bo4g017320	455	1	4	N	Y	1	2	1	0	0	0	2	0	0	0
66	Bo4g039150	909	1	9	N	Y	0	3	6	0	1	0	2	5	1	1
67	Bo4g039870	702	3	8	Y	N	3	3	1	1	1	0	1	1	3	1
68	Bo4g043900	908	2	12	N	Y	2	1	0	1	2	4	4	1	5	1
69	Bo4g044220	812	1	10	Y	Y	3	2	1	1	1	1	2	1	4	1
70	Bo4g045230	546	1	9	N	Y	0	1	2	0	0	1	1	4	1	0
71	Bo4g045240	538	2	7	N	Y	0	1	3	0	0	0	1	4	1	1
72	Bo4g045290	1809	4	19	N	N	4	7	2	3	2	2	4	3	8	2
73	Bo4g045300	557	1	8	N	Y	0	1	2	0	0	1	1	5	1	2
74	Bo4g045310	2466	19	17	N	N	2	9	4	1	3	2	3	10	2	2
75	Bo4g045320	285	2	5	N	Y	0	1	1	0	0	0	0	1	1	0
76	Bo4g045330	802	1	11	N	Y	2	2	2	1	1	2	1	1	4	1
77	Bo4g045350	884	1	13	N	Y	2	3	1	1	1	2	3	1	4	2
78	Bo4g045720	882	1	13	N	Y	3	2	2	1	1	0	4	1	5	1
79	Bo4g129550	102	1	0	Y	N	0	0	0	1	0	0	1	0	0	0
80	Bo4g129560	644	2	8	N	Y	0	1	3	0	1	1	3	4	1	2
81	Bo4g129620	831	2	6	Y	N	3	2	1	1	1	3	2	1	4	1
82	Bo4g129630	911	2	8	Y	Y	2	2	1	1	1	2	4	1	5	1
83	Bo4g139970	748	1	9	Y	N	1	3	1	1	1	2	2	1	3	1
84	Bo4g149890	841	8	8	Y	Y	3	3	0	0	0	3	2	1	5	0
85	Bo4g151370	828	2	7	N	Y	1	2	3	0	1	0	1	5	1	3
86	Bo4g157210	959	7	9	Y	N	3	3	1	0	0	4	2	1	3	0
87	Bo4g157360	286	2	4	N	N	0	1	1	1	1	0	0	1	0	1
88	Bo4g157370	347	2	2	N	N	0	2	1	0	1	0	0	1	1	1
89	Bo4g157380	779	3	10	N	Y	1	2	1	0	2	1	3	5	1	3
90	Bo4g158560	984	6	11	Y	Y	3	3	1	0	0	2	1	1	7	0
91	Bo4g158850	868	3	11	Y	Y	3	2	1	1	2	1	3	1	2	1
92	Bo4g165250	506	3	4	Y	N	2	2	0	1	1	0	0	1	5	1
93	Bo4g169190	881	1	10	N	Y	4	2	0	1	1	0	4	1	4	1
94	Bo4g177590	886	1	12	N	N	2	4	1	1	1	0	4	1	3	1
95	Bo4g177600	369	2	6	N	N	1	2	0	0	1	0	0	1	1	1
96	Bo4g178190	878	1	15	N	Y	2	4	1	1	1	4	2	1	3	1
97	Bo4g179260	774	1	12	Y	Y	2	2	1	1	1	3	2	1	2	1
98	Bo4g179280	756	1	10	Y	Y	2	2	1	1	1	2	3	1	2	1
99	Bo4g179300	875	1	13	Y	Y	4	2	1	1	1	0	4	1	3	1
100	Bo4g179310	996	4	13	N	Y	3	4	0	1	1	0	3	1	4	1
101	Bo4g179320	313	3	2	N	N	1	0	1	1	1	0	0	1	0	2
102	Bo4g179340	121	2	0	N	N	0	0	0	0	1	0	0	1	0	0
103	Bo4g179360	226	1	3	N	Y	0	1	0	0	0	0	0	2	1	0
104	Bo4g181590	595	6	6	Y	N	3	1	1	1	1	0	3	1	1	1
105	Bo4g181620	808	1	10	N	Y	2	1	1	1	2	1	5	1	3	1
106	Bo4g181800	736	2	7	Y	Y	1	2	1	1	1	3	2	1	2	1
107	Bo4g181930	885	1	13	N	Y	3	3	1	1	1	2	2	1	4	1
108	Bo4g182620	816	2	8	Y	Y	4	2	1	1	0	0	3	1	3	1
109	Bo5g005160	687	3	8	Y	N	3	3	1	0	1	1	0	2	0	1
110	Bo5g005170	637	1	11	Y	N	2	1	3	1	1	0	2	1	2	1
111	Bo5g005180	510	1	7	Y	N	3	1	1	0	1	0	2	1	0	1
112	Bo5g023620	725	5	6	Y	N	2	3	0	0	0	3	1	0	2	0
113	Bo5g025040	832	1	11	Y	Y	3	2	2	1	1	3	2	1	1	1
114	Bo5g025640	802	4	10	Y	N	2	3	0	0	1	4	2	1	2	0
115	Bo5g041170	728	5	8	N	N	3	2	1	1	1	0	2	1	2	1
116	Bo5g043110	630	9	0	Y	Y	0	2	0	1	2	0	1	0	1	0
117	Bo5g055800	629	9	3	Y	Y	1	1	0	1	0	0	0	1	0	0
118	Bo5g057090	171	4	2	N	N	0	1	0	0	0	0	2	0	0	0
119	Bo5g057100	259	3	1	Y	N	0	1	0	1	0	1	0	1	0	0
120	Bo5g098210	981	1	10	N	Y	1	3	3	0	3	1	2	5	1	2
121	Bo6g018690	189	3	1	N	N	0	0	0	0	0	0	0	1	1	0
122	Bo6g067230	906	6	11	Y	Y	2	2	1	0	0	6	3	1	3	0
123	Bo6g080150	493	1	5	Y	Y	2	1	0	0	0	1	0	0	2	1
124	Bo6g085010	820	10	8	Y	Y	1	4	0	0	0	5	3	1	1	0
125	Bo6g087150	252	2	2	YY	N	1	1	1	0	0	0	0	1	0	0
126	Bo6g087170	677	5	6	N	N	0	1	3	0	1	0	1	2	2	0
127	Bo6g087180	452	1	2	Y	N	1	2	0	0	0	3	1	1	1	0
128	Bo6g087200	2811	18	26	N	N	9	10	1	0	0	14	1	3	10	1
129	Bo6g087210	945	9	10	N	Y	3	4	0	0	1	3	1	1	4	0
130	Bo6g087230	744	6	7	N	N	0	3	3	0	1	0	5	2	0	0
131	Bo6g091460	353	2	1	N	N	1	1	0	0	1	0	1	0	0	0
132	Bo6g091470	545	8	6	N	N	0	1	3	0	0	0	4	2	0	1
133	Bo6g094240	756	3	10	Y	Y	3	3	1	1	1	2	1	1	2	1
134	Bo6g094310	144	1	1	N	N	1	1	0	0	1	0	0	0	0	0
135	Bo6g094320	290	3	4	N	N	0	1	1	0	0	1	1	1	0	1
136	Bo6g098580	1478	2	15	N	N	8	4	2	2	2	2	1	2	4	2
137	Bo6g098730	635	6	5	N	Y	1	3	2	0	0	0	1	1	3	0
138	Bo6g112940	729	1	11	Y	Y	4	2	1	1	1	1	1	1	2	1
139	Bo6g112950	203	1	2	Y	N	1	1	0	1	0	0	0	1	0	0
140	Bo6g112960	422	4	2	N	N	1	1	0	1	1	0	0	0	0	0
141	Bo6g112970	754	1	11	Y	Y	2	3	1	1	1	2	1	1	3	1
142	Bo6g112980	560	2	7	Y	Y	2	2	1	1	1	0	1	1	0	1
143	Bo6g118500	630	2	8	Y	N	4	2	0	0	0	3	1	1	1	0
144	Bo6g118510	902	10	10	Y	N	1	4	0	0	0	5	3	1	1	0
145	Bo6g118520	772	4	7	YYY	N	2	2	0	0	0	2	2	2	4	0
146	Bo6g118540	121	1	1	Y	N	0	0	0	0	0	0	1	1	0	0
147	Bo6g118550	793	5	10	N	N	0	5	2	1	1	0	3	4	1	1
148	Bo7g014100	1013	2	9	Y	Y	5	3	1	1	1	1	2	1	4	1
149	Bo7g016360	945	2	11	N	Y	0	3	3	0	1	1	4	5	1	3
150	Bo7g022910	801	4	6	Y	N	3	1	1	1	1	1	0	1	0	1
151	Bo7g095570	350	1	4	Y	Y	1	1	1	0	0	0	1	0	1	0
152	Bo7g095600	179	1	7	N	Y	0	1	0	0	1	0	0	1	0	0
153	Bo8g004380	782	1	7	N	Y	2	1	1	1	1	2	2	1	5	1
154	Bo8g004400	791	1	8	N	Y	2	3	1	1	1	0	2	1	4	1
155	Bo8g023040	451	7	0	N	N	0	2	2	0	0	0	1	1	0	0
156	Bo8g023100	820	1	9	Y	Y	3	2	1	1	1	3	2	1	3	1
157	Bo8g067030	683	1	10	Y	Y	2	4	0	0	0	1	2	1	3	0
158	Bo8g079010	277	1	3	Y	N	1	1	0	0	0	0	1	1	0	0
159	Bo8g090270	754	3	7	Y	Y	4	1	1	1	1	2	1	1	4	1
160	Bo8g093300	919	2	9	Y	Y	3	4	1	1	1	1	2	1	3	1
161	Bo8g105000	733	3	8	YYY	N	2	3	0	1	0	3	1	1	4	1
162	Bo8g114110	726	1	8	Y	N	3	2	1	0	0	1	2	1	2	0
163	Bo8g114130	1026	10	10	Y	N	2	3	2	0	1	2	2	1	5	0
164	Bo8g115320	790	1	10	Y	Y	2	3	1	1	1	1	2	1	3	1
165	Bo8g115340	605	2	4	Y	N	0	2	1	1	1	1	2	1	1	1
166	Bo8g115350	775	1	10	YY	N	2	2	2	1	1	0	3	1	2	1
167	Bo9g013850	769	1	12	Y	Y	5	4	0	1	0	0	1	1	1	1
168	Bo9g013860	770	1	11	Y	Y	5	4	0	2	0	0	1	1	1	1
169	Bo9g018960	244	2	0	Y	N	0	2	0	1	0	0	0	0	0	0
170	Bo9g024680	387	1	6	Y	N	1	1	1	1	1	1	0	1	1	1
171	Bo9g054560	692	3	11	N	Y	0	5	4	0	2	0	0	2	0	2
172	Bo9g062750	740	10	3	Y	N	1	1	1	0	0	0	1	0	1	0
173	Bo9g169800	900	2	8	Y	Y	4	3	1	1	1	1	3	1	3	2
