# Supplementary material for: Identification of receptor-like proteins induced by Sclerotinia sclerotiorum in Brassica napus
Source: Front Plant Sci. 2022 Aug 16;13:944763. doi: 10.3389/fpls.2022.944763 (PMC9429810; doi:10.3389/fpls.2022.944763)
Supplement: Supplementary Table 2 — Ka/Ks in A.thaliana and B. napus, B. rapa and B. oleracea pairs. [file Table_2.XLS]

## Sheet: At.Bn KaKs imformation
Supplementary Table 2. Ka/Ks in A.thaliana and B. napus, B. rapa and B. oleracea pairs.
Arabidopsis thaliana/Brassica napus Pairs		Ka	Ks	Ka/Ks
AT4G18760.1	BnaA01g09570D	0.0836901	0.577235	0.144984
AT5G45770.1	BnaA01g09570D	0.258234	0.840062	0.307398
AT3G11080.1	BnaA01g31030D	0.206573	0.500578	0.412668
AT3G11080.1	BnaA01g31190D	0.182495	0.482056	0.378577
AT3G11010.1	BnaA01g31190D	0.176029	0.492431	0.35747
AT1G65380.1	BnaA02g12070D	0.0683274	0.605909	0.112768
AT1G71390.1	BnaA02g15460D	0.219613	0.539289	0.407227
AT1G74170.1	BnaA02g16750D	0.276243	0.607139	0.454991
AT2G32680.1	BnaA03g15010D	0.342308	0.902309	0.379369
AT3G11080.1	BnaA03g31540D	0.219265	0.578144	0.379256
AT2G15080.1	BnaA03g38780D	0.27832	0.816434	0.340897
AT4G13880.1	BnaA04g06520D	0.243866	0.694288	0.351247
AT2G25470.1	BnaA04g14880D	0.18818	0.54707	0.343978
AT2G32660.1	BnaA04g18920D	0.134595	0.423503	0.317813
AT2G42800.1	BnaA05g03030D	0.0866886	0.690002	0.125635
AT2G33080.1	BnaA05g10540D	0.259999	0.666323	0.390199
AT2G33020.1	BnaA05g10630D	0.216342	0.475351	0.45512
AT1G74170.1	BnaA06g12780D	0.294743	0.887828	0.331982
AT3G53240.1	BnaA07g16040D	0.135802	0.489012	0.277707
AT1G74170.1	BnaA07g22370D	0.224323	0.529472	0.423673
AT1G71390.1	BnaA07g23520D	0.209208	0.525027	0.398471
AT1G71390.1	BnaA07g29310D	0.230678	0.572132	0.40319
AT1G74170.1	BnaA07g31330D	0.21116	0.539217	0.391604
AT1G74180.1	BnaA07g31340D	0.193754	0.545442	0.355225
AT1G80080.1	BnaA07g38270D	0.10642	0.474303	0.224371
AT1G17240.1	BnaA08g23230D	0.17694	0.568599	0.311187
AT2G33020.1	BnaA08g28160D	0.399996	1.18297	0.338128
AT3G49750.1	BnaA09g07230D	0.175393	1.11606	0.157154
AT5G65830.1	BnaA09g07230D	0.133439	1.0175	0.131143
AT1G28340.1	BnaA09g27340D	0.0592313	0.815396	0.0726412
AT1G07390.3	BnaA09g49480D	0.22673	0.497865	0.455405
AT3G05360.1	BnaAnng02370D	0.278562	0.920709	0.302552
AT3G05360.1	BnaAnng02580D	0.266455	1.09896	0.242461
AT4G13880.1	BnaAnng08860D	0.394527	1.11974	0.352339
AT2G33020.1	BnaAnng12430D	0.464446	1.58361	0.293283
AT4G18760.1	BnaC01g11190D	0.0836668	0.618964	0.135172
AT5G45770.1	BnaC01g11190D	0.26155	0.847332	0.308674
AT1G58190.2	BnaC01g27760D	0.184297	0.672859	0.273902
AT1G71390.1	BnaC02g20700D	0.21832	0.506231	0.431266
AT1G74180.1	BnaC02g22720D	0.51264	1.49227	0.343531
AT1G65380.1	BnaC02g45200D	0.0674936	0.601835	0.112146
AT2G33020.1	BnaC03g18170D	0.176284	0.695202	0.253573
AT2G32680.1	BnaC03g18440D	0.298678	0.92563	0.322675
AT2G15080.1	BnaC03g45650D	0.295955	0.628583	0.470829
AT2G33080.1	BnaC04g11590D	0.260744	0.609094	0.428085
AT2G32660.1	BnaC04g11650D	0.296116	1.02106	0.290009
AT2G32680.1	BnaC04g11690D	0.210486	0.575804	0.365552
AT2G33020.1	BnaC04g12150D	0.263685	0.686629	0.384028
AT2G33080.1	BnaC04g12160D	0.287697	0.654705	0.43943
AT2G32680.1	BnaC04g12160D	0.245189	0.619035	0.396082
AT4G13810.1	BnaC04g29210D	0.197747	0.625128	0.31633
AT2G25470.1	BnaC04g37740D	0.187371	0.565487	0.331344
AT2G32660.1	BnaC04g43150D	0.130631	0.430024	0.303776
AT2G33020.1	BnaC04g43480D	0.238225	0.416956	0.571343
AT2G33050.1	BnaC04g43520D	0.251905	0.724522	0.347685
AT2G42800.1	BnaC04g52590D	0.0827021	0.740287	0.111716
AT2G32660.1	BnaC05g03070D	0.514277	4.14152	0.124176
AT2G33050.1	BnaC05g03090D	0.346014	1.39362	0.248285
AT1G80080.1	BnaC05g11060D	0.296636	0.755627	0.39257
AT1G17240.1	BnaC05g13420D	0.136585	0.443095	0.308252
AT1G74170.1	BnaC05g14300D	0.255408	0.785501	0.325153
AT1G28340.1	BnaC05g21800D	0.059199	0.748314	0.0791098
AT1G74180.1	BnaC06g23220D	0.381264	1.21735	0.313191
AT1G74170.1	BnaC06g35080D	0.175444	0.487256	0.360066
AT1G80080.1	BnaC06g43050D	0.101086	0.440025	0.229729
AT5G25910.1	BnaC07g28950D	0.424991	1.24633	0.340993
AT2G33020.1	BnaC08g01180D	0.409147	1.1151	0.366917
AT1G17240.1	BnaC08g17270D	0.177087	0.591223	0.299526
AT3G49750.1	BnaC08g21360D	0.0542355	0.864194	0.0627585
AT1G17240.1	BnaC08g37890D	0.215355	0.714278	0.3015
AT2G33060.1	BnaC08g44020D	0.414461	0.943546	0.439259
AT1G07390.3	BnaC08g45290D	0.129168	0.452212	0.285637
AT3G49750.1	BnaC09g07090D	0.164735	1.18308	0.139243
AT5G65830.1	BnaC09g07090D	0.125725	1.00577	0.125004
AT1G71390.1	BnaCnng07960D	0.219342	0.538791	0.407101
AT1G71390.1	BnaCnng16990D	0.211036	0.637149	0.33122

## Sheet: At.Br KaKs imformation
Arabidopsis thaliana/Brassica rapa Pairs		Ka	Ks	Ka/Ks
AT4G18760.1	BraA01g010280	0.0766602	0.575058	0.133309
AT5G45770.1	BraA01g010280	0.252492	0.835952	0.302041
AT3G49750.1	BraA01g023520	0.0498453	0.817009	0.0610095
AT5G65830.1	BraA01g023520	0.115192	1.25226	0.0919874
AT1G58190.2	BraA01g027260	0.281621	0.936954	0.30057
AT3G11080.1	BraA01g039790	0.261808	0.498791	0.524885
AT3G05360.1	BraA01g042700	0.310746	0.858275	0.362058
AT1G65380.1	BraA02g016620	0.0656454	0.641857	0.102274
AT1G74170.1	BraA02g022150	0.217388	0.509484	0.426682
AT2G32680.1	BraA03g017250	0.319891	0.81286	0.393537
AT2G33020.1	BraA03g017380	0.320027	0.96799	0.33061
AT2G15080.1	BraA03g042720	0.238672	0.616011	0.387447
AT4G13880.1	BraA04g008180	0.195215	0.541159	0.360735
AT2G25470.1	BraA04g018740	0.199515	0.533451	0.374009
AT2G32660.1	BraA04g023430	0.128856	0.389323	0.330974
AT2G32680.1	BraA04g023490	0.244644	0.578591	0.422827
AT2G33020.1	BraA04g023720	0.246015	0.600018	0.410013
AT2G42800.1	BraA05g003140	0.0793903	0.736076	0.107856
AT2G33020.1	BraA05g011710	0.210718	0.628873	0.335073
AT2G32680.1	BraA05g012760	0.220492	0.606538	0.363526
AT1G17240.1	BraA06g013050	0.159616	0.508133	0.314122
AT1G74170.1	BraA06g014280	0.264811	0.732868	0.361335
AT5G25910.1	BraA06g033020	0.391938	1.25187	0.313082
AT3G53240.1	BraA07g021140	0.137597	0.543175	0.253321
AT1G80080.1	BraA07g025640	0.100546	0.456218	0.22039
AT1G74170.1	BraA07g028390	0.61863	2.1592	0.286509
AT1G71390.1	BraA07g029580	0.204204	0.524304	0.389476
AT1G71390.1	BraA07g035950	0.221693	0.425906	0.520521
AT1G74170.1	BraA07g038140	0.215698	0.539621	0.399721
AT4G13880.1	BraA08g006170	0.253015	0.858464	0.29473
AT4G18760.1	BraA08g013110	0.0860137	0.480955	0.178839
AT5G45770.1	BraA08g013110	0.269244	0.819485	0.328553
AT1G17240.1	BraA08g029370	0.175903	0.574627	0.306116
AT2G33050.1	BraA08g034460	0.434318	1.24507	0.34883
AT3G49750.1	BraA09g008820	0.149305	1.12428	0.132801
AT5G65830.1	BraA09g008820	0.11264	1.08981	0.103357
AT4G18760.1	BraA09g021480	0.21718	0.950756	0.228429
AT1G28340.1	BraA09g036350	0.0592313	0.802326	0.0738245
AT1G07390.3	BraA09g063370	0.219908	0.529418	0.415377
AT2G33050.1	BraA09g064640	0.468122	1.38766	0.337346
AT2G33020.1	BraA10g003630	0.413094	1.23811	0.33365
AT2G33050.1	BraA10g003640	0.410867	1.26036	0.325993
AT2G32680.1	BraA10g003640	0.391837	1.04296	0.375696

## Sheet: At.Bo KaKs imformation
Arabidopsis thaliana/Brassica oleracea Pairs		Ka	Ks	Ka/Ks
AT4G18760.1	Bo1g019900	0.0831406	0.663941	0.125223
AT5G45770.1	Bo1g019900	0.261983	0.953591	0.274733
AT3G49750.1	Bo1g080180	0.0498453	0.758939	0.0656777
AT1G58190.2	Bo1g087850	0.180699	0.653469	0.276523
AT3G11080.1	Bo1g141230	0.202194	0.442484	0.456953
AT3G05360.1	Bo1g151640	0.27852	0.892919	0.311921
AT1G65380.1	Bo2g051250	0.0664511	0.60131	0.110511
AT1G71390.1	Bo2g072860	0.223135	0.586415	0.380506
AT1G74170.1	Bo2g080980	0.393138	0.975322	0.403085
AT1G74180.1	Bo2g080990	0.322653	0.664424	0.485613
AT1G80080.1	Bo2g097330	0.373806	0.940401	0.397497
AT2G32680.1	Bo3g026740	0.281326	0.741441	0.379431
AT2G33020.1	Bo3g027090	0.212726	0.626365	0.33962
AT2G32680.1	Bo3g027110	0.226534	0.64101	0.353401
AT3G11080.1	Bo3g063960	0.247447	0.533544	0.463781
AT4G18760.1	Bo3g157280	0.0835343	0.537203	0.155499
AT5G45770.1	Bo3g157280	0.247491	0.877829	0.281935
AT2G42800.1	Bo4g017320	0.0824779	0.708996	0.116331
AT2G33050.1	Bo4g045320	0.269259	0.692147	0.38902
AT2G32680.1	Bo4g045720	0.197995	0.558832	0.354302
AT4G13880.1	Bo4g129550	0.160137	0.370668	0.432023
AT4G13810.1	Bo4g129620	0.18196	0.534517	0.340419
AT2G25470.1	Bo4g158560	0.202033	0.564951	0.357612
AT2G32660.1	Bo4g179260	0.126031	0.429778	0.293247
AT2G32680.1	Bo4g179300	0.224119	0.511664	0.438019
AT2G33020.1	Bo4g181590	0.25783	0.645114	0.399666
AT2G32660.1	Bo5g005160	0.471603	1.72745	0.273005
AT2G33020.1	Bo5g005170	0.365405	1.23421	0.296064
AT2G33050.1	Bo5g005180	0.344008	1.44212	0.238543
AT1G17240.1	Bo5g023620	0.128356	0.428694	0.299411
AT1G74170.1	Bo5g025640	0.270732	0.814697	0.33231
AT1G28340.1	Bo5g055800	0.060682	0.744423	0.0815155
AT3G53240.1	Bo6g067230	0.142794	0.512445	0.278652
AT1G80080.1	Bo6g080150	0.100027	0.440432	0.227112
AT1G74170.1	Bo6g087150	0.270741	0.660635	0.409819
AT1G71390.1	Bo6g094310	0.202718	0.668893	0.303065
AT1G71390.1	Bo6g112940	0.200618	0.592152	0.338795
AT1G74170.1	Bo6g118500	0.200173	0.496095	0.403497
AT2G33020.1	Bo8g004380	0.40815	1.11929	0.36465
AT2G32680.1	Bo8g004380	0.393575	1.16792	0.336988
AT4G13810.1	Bo8g023040	0.367573	0.955714	0.384606
AT1G17240.1	Bo8g067030	0.173727	0.59624	0.291371
AT3G49750.1	Bo8g079010	0.0524631	0.852362	0.0615503
AT1G17240.1	Bo8g105000	0.186069	0.636338	0.292405
AT1G07390.3	Bo8g114110	0.20286	0.447447	0.453371
AT2G33020.1	Bo8g115320	0.390579	1.21817	0.320628
AT3G49750.1	Bo9g018960	0.164735	1.18308	0.139243
AT5G65830.1	Bo9g018960	0.125725	1.00577	0.125004
AT4G18760.1	Bo9g062750	0.235096	0.974554	0.241234
