# Supplementary material for: Identification of receptor-like proteins induced by Sclerotinia sclerotiorum in Brassica napus
Source: Front Plant Sci. 2022 Aug 16;13:944763. doi: 10.3389/fpls.2022.944763 (PMC9429810; doi:10.3389/fpls.2022.944763)
Supplement: Supplementary Table 3 — Primers in this study. [file Table_3.xlsx]

## Sheet: Sheet1
Supplementary Table 3. Primers in this study
Primer name	Primer sequence (F/R)	Primer function
BnaA02g16770D qF	5' - TTGGATGTTATCGCACTACG	qPCR amplification of BnaA02g16770D
BnaA02g16770D qR	5' - CCAGCAGCCAGGAAGGAAA
BnaC02g22760D qF	5' - TTCTCCGAGGGAACGACTTA	qPCR amplification of BnaC02g22760D
BnaC02g22760D qR	5' - GCTGAGGCATGATGGTATGG
BnaA08g28160D qF	5' - ACGCTGGATGTTGTAAACCATAGTC	qPCR amplification of BnaA08g28160D
BnaA08g28160D qR	5' - CAAAGTGGTTGATAAAGAGACGGAG
BnaC04g56380D qF	5' - TTCCTCTGTCGTTCTCCAATCTT	qPCR amplification of BnaC04g56380D
BnaC04g56380D qR	5' - CACTTGTTCCTCCTCTTCTTTGTC
BnaC07g28970D qF	5' - CGTCTCTCCGTCTATGGAACACC	qPCR amplification of BnaC07g28970D
BnaC07g28970D qR	5' - GCAGTTGTAAAGAACGGTCGG
BnaA08g02250D qF	5' - ATGCGATGGCAAATCTGGTG	qPCR amplification of BnaA08g02250D
BnaA08g02250D qR	5' - CAAGCGTTATGAGTTGAGAAAGGTT
BnaA04g14880D qF	5' - TCTCGCTCAACCCACTCACC	qPCR amplification of BnaA04g14880D
BnaA04g14880D qR	5' - GTAGTTGTAGGCATCTGGAAGGTAGTA
UBC9 qF	5' - GCATCTGCCTCGACATCTTGA	qPCR amplification of reference gene UBC9
UBC9 qR	5' - GACAGCAGCACCTTGGAAATG
